# Supplementary material for: Identification and high-throughput genotyping of single nucleotide polymorphism markers in a non-model conifer (Abies nordmanniana (Steven) Spach)
Source: Sci Rep. 2023 Dec 15;13:22488. doi: 10.1038/s41598-023-49462-x (PMC10728141; doi:10.1038/s41598-023-49462-x)
Supplement: Supplementary file 1 — Supplementary Information. [file 41598_2023_49462_MOESM1_ESM.xlsx]

## Sheet: Primer sequences
Identification and high-throughput genotyping of single nucleotide polymorphism markers in a non-model conifer (Abies nordmanniana (Steven) Spach) Kedra Ousmael1,* Ross W. Whetten2, Jing Xu1, Ulrik B. Nielsen1, Kurt Lamour3 and Ole K. Hansen1 1 Department of Geosciences and Natural Resource Management, University of Copenhagen, Rolighedsvej 23, 1958 Frederiksberg C, Denmark. 2 Department of Fores…
Primer sequences for validation of 200 SNPs
Category	ContigID:SNP_position	Primer left sequence	Primer right sequence
ME	ctg7180002005816:106	GTCAACTCATTCACCCAGAGGC	AGCCTAGCGTTCAAAACTCCAC
ME	ctg7180001250499:261	GTAGTGGATATCGCCCTCAGCA	TCATTAGCTGTTGGATCGCCTC
ME	ctg7180001252499:874	CAACTGGTTGGTCTTCTTGGTCT	TCTCTTCTCGACCCTTCTCTCA
ME	ctg7180001297648:215	CACCCAATTGGCTCCTCTGAAA	GCACAGTAAAACACCCATCTGC
ME	ctg7180001332942:109	CGCCGAGGAAAACGACCTAATT	GTCTACGAGCAAAGGAAGCGAA
ME	ctg7180001357589:114	CTCCCCCATTTGAAACTTGGCT	TGGTGCACAATCTTCACAAGGA
ME	ctg7180001365705:302	TTAGATCAGGTTGCCCCGATCA	TGCCTAAAACTCAACAGGTCGA
ME	ctg7180001372579:200	CCGGTCGTTGAAGTCCTAATGG	TCTCGCTGACCTCAAGAAAGGA
ME	ctg7180001374475:260	ACACAAGGACCAAGATCGGATG	GACACTCCAACACTTGCAATGC
ME	ctg7180001400919:134	GACGTCGAAAGGTTCCAAGGTG	GGTTTAGGCCACCAAATCCTCT
ME	ctg7180001403315:160	ACAACAAAAGCCTTGCCTAGGG	AAGTCACCAAAGGCACACCAAT
ME	ctg7180002011501:182	CCGAATAAGCTGCCCAATCTGT	TCCCCGCAAGTGATACATTTCG
ME	ctg7180001409325:166	TTTCTTTGTCCCAGTGTGTCGC	GATGGGGGCCTTATTTTTCCCA
ME	ctg7180001415221:307	TGGGGTGCCTAGGATTGAGG	CAGCGTCACTACCTTTCCTAGT
ME	ctg7180001418887:169	GATCCATTCAGAACCATCCGCA	TAGGCTCAAATTTTCGGCCAGA
ME	ctg7180001448520:558	GCAAACTTGGCACCATCCTGTG	ACCTCAACCCCACGTTCTTTTAC
ME	ctg7180001487585:454	GCTCAATCCGAGGAGAGATCGA	CTTTTGCCATCGAACTGACCCT
ME	ctg7180001532346:175	GGCTCGTGAAGATGTCCTCATG	CCTCAACCGTGTTACCCATGAC
ME	ctg7180001617282:310	AGAGCACTAACCAAGGAGGGAA	TGGCGATTACCACACACGTACT
ME	ctg7180001623146:357	TTGCAGGACATGTAGAGGGCTA	CCCACCATTGATGAGCACCATA
ME	ctg7180001664005:140	GCAACTATGCGCCACTAGACC	TGCCTATGGAAACCAACCATCA
ME	ctg7180001666546:387	TTAGAGGTACCCAGCCCTTCTG	CGGTGGGGAAACATAGGCATTA
ME	ctg7180002173217:120	TTCCCTTTTCTGTGCAGAGGTG	CGCTTTTCTCTTTGCGCTCATC
ME	ctg7180001683373:287	ACGACATCAAAATTCAACCGGC	GATAGGAGCTTGGACTTGGCAG
ME	ctg7180001684548:92	AGTTGTTGGATCACAGGCATCA	GCGGAAGATGCATGTAAAGGTTG
ME	ctg7180001709387:173	GTGGGTGTGGTGTCATTCCATG	GTGGATGGGAGATGATGTGGAG
ME	ctg7180001720433:226	TCATGGCTTCTCATGTCCAGCA	GCCACAAGAAGCAAAACCAGTG
ME	ctg7180001723077:246	CCTCAAGCAAGTCCAACAAGCT	CAGCTATCTGAAGAAGCCAGTGA
ME	ctg7180001723792:240	CTCCACGACCTCTGCATGTTTT	CGAGCTTGAGTCTGATGAGGC
ME	ctg7180001734203:273	ACTAACATCACCAGCCAACCAG	CCAGTTTCGCAACAAATGGAGG
ME	ctg7180001742740:241	TGGCTTTACACATGGATGGATGG	AGGATCACCGAGGAAGTTGAGA
ME	ctg7180001773779:131	CGTGACCGATTTGTTAACCCGA	TTAACAGGGGATGAGTGGGAGG
ME	ctg7180001776241:188	TTGAACATGTGATGGGTGTCGG	TGTAGATGAACCACGCGTAACA
ME	ctg7180002178341:298	CACTCCAGAAAAGCATCCTCCC	CGAACAAGAGGTGGAGCACAAC
ME	ctg7180001778542:136	GACCCGGATGACTCCACTACAG	TGGCCAAATGATCAGACCATAGG
ME	ctg7180001826560:271	TGTGCTTAGAAAAGGCCACCAA	ACAACATAGACAGACGACTACGC
ME	ctg7180001848408:248	TCGTCTTCACGGACACAAATCG	ATAGAGCATGAGGAACGGAGGA
ME	ctg7180001889336:229	GCGGCTAGATTTCATAGGGGAG	AGGGAAGTAGTCTATTGCGGTT
ME	ctg7180001911790:225	GCTAGCTCCCACTATAACCCCA	AAGTCGTGAGGTCTTGTCCCTT
ME	ctg7180001914394:159	ACTTATGAATGCTTGGCCCGTT	AACTATCTACCACACCCCACCA
ME	ctg7180001921846:94	CCTCCTATGGCGCAATGAGAAA	ACTTCCACTCTCACACATGTCA
ME	ctg7180001926620:202	GCTCCTTTCACTCACTCGTCCT	AGCAAGTGGGATGGAGATTTCG
ME	ctg7180001952616:85	CCCATGATTTTCTCCTACCCCA	GTCAAGCAGTGGTTTAGGCTTT
ME	ctg7180001970333:121	TGGATTCCATTTGCTCTGTGCT	CCCGCTTGTACACCAATTCCTG
ME	ctg7180002211454:153	AGGGGATTGTTTGAAGATGCACA	TACCCACTTCACAAGGAGAGCA
ME	ctg7180001971585:209	AACTCGAGCAGGTGGTGATGAT	ATCTCAAGGGAAGGTGGCAATC
ME	ctg7180001226293:284	AGATGTGTTTGCTGCCTTGGAA	ACAGTGTCCTCAGCATACATCC
ME	ctg7180001231222:271	CTGCCACTCTGTGCATATCCTG	GAATAGGGGAGGCACGAAGTCT
ME	ctg7180001238553:415	GGAGCATTGATCTTGAGGGAGC	ACACCACCTAAGAAAGATGGGT
ME	ctg7180001246240:280	TGATAGGGTTGTCACGGAGAGT	TACCTGGCCTTCCACTTTGAAG
MES	aalba5_s00002445:3905	CATGCCACCTATTCCCTAGCAG	GGGTTTCAGAGGGTGCACTAAC
MES	aalba5_s00289169:10020	TGTATACTGGGTGGATGCCATG	TGTGAGGGCAACAAAAGAGACA
MES	aalba5_s00307235:3557	CATTGTCTGGGGAAGCCATTCA	GGAACAATTGGAAGCAAATGGGG
MES	aalba5_s00336083:2663	AACCCTAGCTGATGTCCCGAAT	AGTGCCTACTACCGTCACAGAT
MES	aalba5_s00416856:4489	GGTTCTCCCTCCTTTGTTTGGT	CTTATCTGTCTTCCGTGGGGGA
MES	aalba5_s00497676:2704	CACTCCCAAGCTACTTTGGTGC	TACAAAGAGCCATAGCAGCACC
MES	aalba5_s00006948:55023	AGAGGCTTGCCATAGTAGGTTCT	TGGAGAGAAAGGCGAGAATCCT
MES	aalba5_s00063245:1465	GGCTTGGCATTTGTTGGTCATG	ACCTCTTCACCACTGGAGTCAT
MES	aalba5_s00086229:24071	ATTCCTGTTGACAAACCCCAGG	AGAGAGTAATGGCTTGCCATGC
MES	aalba5_s00091420:18777	AGTGCATGGGCCAAAGAAGAAA	ACCCAAAGCGTAAATAACACCC
MES	aalba5_s00154200:10038	TGGTTGGGAGGAGAGTTGATCC	TTGGTGACTGAACCTGAACTGA
MES	aalba5_s00161816:11938	GTGCGGGATCATCACCTTTCTT	TCGATGGTACTCAAAAGGTGGC
MES	aalba5_s00167153:1863	TCCATGGGAATTTCGGATAGGC	GCACCATTCCCCAACAATGAGA
MES	aalba5_s00282793:6112	GGACACGGTGTTTAGCATGAGA	CTATATAAGGGGTTGGGGCCGA
MES	aalba5_s00001092:15249	TCCTTGGTCCTCCTCTTTCATGT	GTAGGTGTTAATCCAGCTGCGT
MES	aalba5_s00002872:39971	TGGGGTTTTATATGGGAAAGTCGT	TGAATGCAATGAGATCACAACA
MES	aalba5_s00006724:69475	TAAACCTGGGCTCATCATGGGA	TCAACCCTAGACTTAACACCCCA
MES	aalba5_s00012062:69020	AGGAGGTTATAGAACTATCCGCAA	CATTCCACGTGTGATTGAGTCG
MES	aalba5_s00016562:73064	AGTCACCAACTTGAGACTATCGA	AGGTTTCAAGATCCCAGATAAAAGT
MES	aalba5_s00017655:27684	CGAGGAAAAATCATATCGAGGTGC	CAGCCACACTTTCTAGCAGAGG
MES	aalba5_s00018330:61108	TCTCTGATTTGATCGGACGACA	GAAATCGGGTCTGCGACAAGAG
MES	aalba5_s00022293:11294	TCCCGGTTGAGGAAGAAAATGC	CTCTGGCTGAAAGGAGACCAAC
MES	aalba5_s00029235:38311	AGGACACTCTAAACACTAGAGGGG	ACCCGAGTCGATTATCCATGCA
MES	aalba5_s00032078:13182	TCGTACATTCCTGATCTGAGACT	CCTCAATTGCCTCAAGCTGCT
MES	aalba5_s00034830:22285	AAGATTGAAGGAATTGCGGGCT	TGGAGATGGATATGAAAACCCTCA
MES	aalba5_s00036410:20031	AGAAAGTTACATGTCAATTCAACTC	GACGACTTTATCAAGCACCGA
MES	aalba5_s00038396:15081	CAAGGGCCTACAATCCACCAAC	AGGATCTTGTCAAAGCCTCTCG
MES	aalba5_s00042762:21053	ACTCTAGAAACAATTATGAGGAATTGGT	TGTTTCTGGCCCATATCTTCCC
MES	aalba5_s00046814:38017	CTCTGCCACGACTCCAGACAT	GAAATGCGGAGGAGAAGGAACC
MES	aalba5_s00086428:33717	CCTTGCCAATGAAGAGTTGAGC	CCATCAGTCAGGGAATCTTGCA
MES	aalba5_s00090605:11717	GGCAAGTGTCCCTATAAAGCCA	TCACCTATCCAAAAGTTGCCCAC
MES	aalba5_s00091343:29679	CATCTCCGGCGTGGTCTTAAAA	CGTGGATGGACAGATGGATGAC
MES	aalba5_s00094004:30885	ATGGTTGAACTTCCATCTCAGT	ATCAACGAATGGTGGGGATCTC
MES	aalba5_s00140234:3175	ACATCTTTGCACTTCTCCTCTTG	TGTTGATGGTAATAGGTTTGCGAAA
MES	aalba5_s00146758:9210	GCCAAACAATGCTAGCACAACC	TGCTGCCTAAAGGTATTGTCTCA
MES	aalba5_s00151315:21644	CACCCCCTAGTACCTGGAGTG	TTGGAGGATTAGTCTCTTGGGT
MES	aalba5_s00154683:3669	CATGTCCTCATGCAATAACTTCAAA	ACCTAGACATTCTAATCAGAGCAGTA
MES	aalba5_s00156987:20061	CAAACTTTGGCAGTTGTTCCCG	TGGACATCTCGCGATCATCAAAG
MES	aalba5_s00160125:21248	TCGCTAAGCTAACTCGCCTACT	GGAATCTCCATAACGCCGCATT
MES	aalba5_s00169863:2289	CAATTCTGCAAACGACGATGGG	ACAGGAATTACATACAATGCGGGA
MES	aalba5_s00176908:13634	TCAGGTTTTCAAGTGAGGGAAAT	ACTCACCAACTTATTATGAACCTTGTCA
MES	aalba5_s00183191:952	CACATCAACACCCAGTCCCAAA	ATGTTGTTTTGAAGCGGGTTGC
MES	aalba5_s00214332:14084	ACCTCCAAACCTTGAGCAACTG	TCATTCCTTTGAGTTGTAGGCC
MES	aalba5_s00252852:1766	ACGAGAACATGAGGACATCAATCA	TGAGGAGCCCACAATTCCCTAG
MES	aalba5_s00295532:4321	ACCCTTATCTACCTCTTTGGCT	ACCCCACATTTTCAGTGTACATCT
MES	aalba5_s00298559:6344	CAAACTGCAGCGGATTGACAAG	TGTTTCAGTTGAAGATCATGTAGGA
MES	aalba5_s00300485:5408	TACTCCTAATAATGGCGGGCTT	TGCAGACAAGGGAAATACTTGAGAA
MES	aalba5_s00430578:5679	AGGCGCCTAAGATTAAGAAACAGTT	AAGGATAGTTGGTGATGGCACA
MES	aalba5_s00432001:3993	GACCCAGTGCACCTGATATTCC	AGATCATGATGGGTGGGTGGAA
MES	aalba5_s00603508:2391	AGCCATGCACTTTGCTTGTAGT	TGCAAGTCTGAATGATTTTGTGCC
MS	aalba5_s00000240:85882	TGGTCCAGGTGTATCTTCCCTT	GGTGAGCAAAGACCCCTTCAAA
MS	aalba5_s00015409:49885	ATGACATCATCGCGTTCTTGCT	GGAGGAGTTGGTGCATGATGAG
MS	aalba5_s00022324:47326	ACAGTTTTAGAGGGGGAGAGGG	TGTTGCAGGTTGATGTTTCCCT
MS	aalba5_s00028634:30882	TTTCGTTTGACGCCGAACTTCT	CGCGTGTGACGTATTGAATTGG
MS	aalba5_s00038283:7680	AAGAACAGAGTACAGGCATCGC	AGAATTGTTGCCTTGGTCCCTT
MS	aalba5_s00038802:34045	AACGTCCTCTATTTTGCCCCAG	GCCAATAGCATGTTGAGAGGCA
MS	aalba5_s00045928:23040	AGCATGGACAGTTTGAGGGTTC	AAATCTCTTCCCTGCAAAGCCC
MS	aalba5_s00047494:2544	ACGTCAAAGAAAAGGCCCTACC	ACTTAGGACCATGGGTGTCGAG
MS	aalba5_s00055474:17559	GCCACAGGGATTCGATGTCTAA	TGGAACCACGAAAACAAGGAGG
MS	aalba5_s00064054:19750	TATAAACCTTGTTGGGAGGCGG	CTCTACCAAAAGATGTCGGGCC
MS	aalba5_s00071417:22422	TCCATTGTCATTCCTCTCCGGG	TCTGTGAACCTCGGGGTGTTAT
MS	aalba5_s00002130:115879	TTCTCCTTGGGCTAGGGTTTGA	CAAAAATGAAGAGGGCCACCGA
MS	aalba5_s00074096:21771	TCGCTAGCCTTTTATTCGACCT	ACGAAGCAAGGGAGTAGGATCA
MS	aalba5_s00091319:22251	CCATCAAAGGCAGTGAAGGTCT	AGGCTGTTCAGACTCCAAAGGA
MS	aalba5_s00096010:31358	CTTGTGGGGTTGAAAGGCCTAA	ACACAACACCTCCTCCTCAAGA
MS	aalba5_s00096436:27547	TAATATCCACGCCTTCCAGCCA	GAAACATAGTTGCCCAGGGAGG
MS	aalba5_s00096506:25127	AGGATGGGGCTTCTGGTCTATT	TAGATGAGGAGGGAGGTTGACG
MS	aalba5_s00110888:14748	TCCTCCCCATCAACCTTCCAAA	TAAAGCCAGCGTAGAGACCCAT
MS	aalba5_s00128242:18328	GGAAACAAGGCCAAGCACTTAC	CCATTTGTAAAGAACAGGTCGGC
MS	aalba5_s00128611:23204	TAAGGACACTTGGATGGCGAAC	CTTTGGGATCAATGCCCCTTCT
MS	aalba5_s00131157:18391	CGGGTTGTATGCTACTTCACCC	TTTGGTTGGAAGCGTACCATCG
MS	aalba5_s00133846:12669	TTCTAGTCGCGCACATTTACCC	TCTGACATTCTGCGTCCTTGTG
MS	aalba5_s00002197:86732	AGAACCCTCCACAGAGTTGACC	GGGGGTTATGTTCACTGGTTCA
MS	aalba5_s00137271:8195	ATCCATAGCTTCCGAGGAGACC	GGGGTAGTGTTGGGTTCTTCAC
MS	aalba5_s00144548:20692	CGTAAAGCAGTGGTTGACTCCA	ATTGTTCGTCGCTTGAGCTTCT
MS	aalba5_s00149931:18436	GTTCGTGGAAGAGAGCACAGAG	TGCAGGTTGGTTCTTTTGTCATG
MS	aalba5_s00159076:16361	TACTGTTCACAATGGCAGCTCC	TCGTGTGTGTTTGGCTTATGCT
MS	aalba5_s00159921:9357	CCCCGATAGTACCTCTACTGCT	GGATCTCGACCTCTTGTGCATG
MS	aalba5_s00169828:19133	GTCTCTGATTCTCTGGCATTGCT	ACCACCTCCCTGTTTTCAGTTG
MS	aalba5_s00181404:9136	CCCATGGATCCTACATGTGTTGT	TGGAGAAACAATGAGCTAGGCA
MS	aalba5_s00196293:7622	ATCCTTTCCAAGTGGATTGCCA	CGCCATGTTGTTTCTGACTTCT
MS	aalba5_s00206137:5960	CGAGGGGAGATGCAGCAATATA	GAATGTATCTCGCCCCTTGGAC
MS	aalba5_s00228877:8575	GGCATCCAATAGCATCACCAGG	GTGTGGGGTGCTTACAAAACCT
MS	aalba5_s00005063:81140	ATGTATGGGTGACTTGGGTCCA	GGCAATGGTCTCTATGCAGCTT
MS	aalba5_s00273226:6668	TGCCATTTAGGAAACACACCCT	CTTGTGGCCGAAAGTGAAGAGT
MS	aalba5_s00277889:8901	GCAGCACAATAAATTGACCCCC	AGTTGAAACCAAACCCAACACG
MS	aalba5_s00294636:5504	GGTATCTAGTGGGTCTGCTGGT	TTATGGGCATGGTTTCCAAGGC
MS	aalba5_s00299786:1050	CGTGGTCGATGGATTTGATGGA	AGGACATCACACCATTCTGACG
MS	aalba5_s00380649:2851	CCAACACGACCGCATAATGGAA	TCCATTGCCAAAAGGTTCCAGG
MS	aalba5_s00432960:6717	TCCTCCACTTGATATGCAACCC	TGGTGTGTTGAATGGGGTGAAT
MS	aalba5_s00436359:5287	ACCAAAAACACAAGTCAACCGA	GGATGTGCCCTTGTTCGTTAGT
MS	aalba5_s00491971:4785	CTCCTATTGTCCACGTCCATGC	ACTAATCTCTGGATGCGGGTGA
MS	aalba5_s00516463:2308	AAAACCCAACATCGAAAGGGGA	TGGGTCTCAAGAACTTCAGGTG
MS	aalba5_s00547738:1774	GATTGGGAGCGCAGGTTTACAT	TTGGCCCCTGATGAGATCCTTA
MS	aalba5_s00006061:23514	ACCCCCAACAACTTCTTTGGAA	TTACCCCACAAATCACCCTTCC
MS	aalba5_s00740064:1999	TGGGAGTTTGTTGTTTGGGTGG	CAGGAGTCAAAGGGAGCAGAAC
MS	aalba5_s00007262:40564	TTTATTCAAGGCCAGATCCCGC	GTGCGGCTAGATTCGTTCATCA
MS	aalba5_s00007590:39365	AAGGTGGTGAAAGGGATATGGG	TGAGCACCCCAAATTGAGTTCG
MS	aalba5_s00009232:65247	GCCACAGTGGGAAATTGACTCA	AGAATCTTGGGAGAGGGTCTGG
MS	aalba5_s00009252:20417	GCCTTTTCCTAAGCACCGCTAT	TCTCATGCAAGTGCCAAGAAGT
SE	aalba5_s00001108:107676	CAAGCCTTTCAAGATCGCCTCC	AAGGATTCGTGGCATCTTCTGG
SE	aalba5_s00086654:4729	TGCTTCCGGTCGATCTTGGATA	GTTGGCAGATTTTGAACTCGGG
SE	aalba5_s00098248:11589	AAAGGTCAACATACGTGGGTCG	TTTGAATGAACAGCGTCCCGTT
SE	aalba5_s00108577:6264	TACTCACATCGGCGATCTTCAG	GGACATGGGAGACAACGTTGAG
SE	aalba5_s00118759:11449	TTTGGCAGCGATGTCAGTAGTC	AGTGTGCCGCTTGGTTATGATT
SE	aalba5_s00120400:7641	ATCTTGTAGGTAACCCTGGGCA	TATCTGTCAATCCCGGCTCGTA
SE	aalba5_s00128392:18257	ATCAGATCCCTCTCTGCCTCAC	TGCGTTGCAATATGTTCTCCGT
SE	aalba5_s00155019:23086	GACCTAATTTCTGCAGCTCCCC	TACCTTTGGGCTCACTTGCTTG
SE	aalba5_s00170606:1085	AGTTGGTGTAACTCTGAGGCCA	CTCGAGATGATGCCCTTGCTAA
SE	aalba5_s01175343:218	ATCTAGCAGCCCCTCACTCTTT	AGGTTCACCCATGTTTGTGTCT
SE	aalba5_s00182717:5671	GCTTAGCCTCTTTGTCATGGTCA	AGAGGTCGATGGTGAGTAGGTT
SE	aalba5_s00002340:72634	ACCAATGAGATTGTAGCACGGG	AAAGTCTCTGCTTGGCATGTGT
SE	aalba5_s00185917:16715	GGGGGCTGTTGAAATGAGAGAG	TGCGACTCATTCTCAGCTTTCC
SE	aalba5_s00193871:3732	TTCGTGGGACCGTTTTCCATAC	CTTCCGCCCATTTAGTCACGAA
SE	aalba5_s00203295:11726	TGTGGAGTTCAAAGACTGGGAG	CGCAGTTCGAGTATACTGAGGA
SE	aalba5_s00223790:13518	CATGAGTGGAGATGACATCGGC	TTGGCAATGGTAGGCAAAAGGG
SE	aalba5_s00247393:4120	TGGACCCACACTTTTAGTCCCT	GAAGCAACCTTCCAGTGTGTCC
SE	aalba5_s00250367:5458	ACCTTTTGGCCACATGAGAACT	CCTTCTCTCCATCTCAGCTTTGG
SE	aalba5_s00294528:11281	CTGAACCTGTGTTAGAGCCGC	CGGAATGGCCTGCTAAACTTCT
SE	aalba5_s00327066:1185	CCACCAAGGTGCTTTGTTTGTC	ACCTTCAGAAAGCTTCGTTGGA
SE	aalba5_s00327336:7809	GAGGGGACTGTTCCAAGGAGAA	AACAATGTTGTCAGCCACTGCT
SE	aalba5_s00371643:3685	CTGCAGAAAGAGGTTGGCAGAT	AGGTTAACTCCTTCTCCTCTGCA
SE	aalba5_s00002583:54011	TTAGGTTGGTTGGACATGCAGG	AAGGGTCAGTCGCTGTGTTTTT
SE	aalba5_s00392068:5357	GCTAGGCCATAATCCCGTGAAC	CTCTCAGGAGCTTTCCCCAGA
SE	aalba5_s00433825:1242	CAACGCCTAGAAGCCTCTCAAG	GAGGTATTCGACGAGGGAGTCT
SE	aalba5_s00532214:4146	GGAACCGACATATCCCAGGGTA	GGCAGACTACCCAAAGTTCCTG
SE	aalba5_s00548245:3509	TGGCGCATGATTTAGGTAGAGC	CGATGGCCCTATTCCGAAACAT
SE	aalba5_s00960471:136	ACCATTCCGAGTATGCAAGAGC	GGTTTTTCTTCGCCCTGGGTAA
SE	aalba5_s00016902:16479	ACGGTCGAACGTTTACTCAGAT	CTACGGATTTGAGCTCTCACGT
SE	aalba5_s00047838:11860	AGGCCACTCGGATATACACAGA	TGACAGAATTAGCTCATCCCCCT
SE	aalba5_s00057856:25202	AGGCTACACAACCATCCGACTA	TTTGTCCTCCCAAATCCTGCTAA
SE	aalba5_s00068870:26464	CGGGCCATCCTATGTTCTTTAGG	TAGACTGGTTCGCGTTTTGGTT
SE	aalba5_s00085598:6816	ATTGTGGCACTCAGAGTTGCAT	ACCATGTCTCGGATGAAGTGGTA
SE	aalba5_s00021368:59435	ATGATATGTGTCAGGAGGGGCA	TGTGGCCATGCTACGAGACTA
SE	aalba5_s00102582:5575	CGAGCATCAACTACGGTTTGGT	TTGCCAAGGTAGAATGGGAACA
SE	aalba5_s00136156:16858	CAGACATGGCGAACCTTAGTCC	GTCCTCCCTATCCAGTAGAGAGC
SE	aalba5_s00151847:21124	ATCTTCTACGGGATCCCTATGCA	ATGACCACAAGCCTGACTCAGA
SE	aalba5_s00153430:3761	CCTCTCTAAACTGGTTGTCGCG	CTCCTCTAGCCCTCCCACTTC
SE	aalba5_s00158380:17515	ACCAATTTGAAGCCCTATCCCTG	AGGCTGTATGGAGGGTTAAGCA
SE	aalba5_s00162874:951	AGCCATTTCTGCAAAGAGGGTT	AGTGTTTGACTTCATCTTGCCCT
SE	aalba5_s00167150:10998	ACTGGAGGATTTGTGTGGAGTT	TTGATCAATGAAGGGGAGGGGA
SE	aalba5_s00213246:4551	CTTTCGGCTTCCCAGACTCTTC	TCGTGACTCCTTGTTAAACTGGC
SE	aalba5_s00330981:6206	AGATATTTTCGGCACTTTGGGCA	CCCATAAACAAGTTGGAATGGCG
SE	aalba5_s00362944:955	GACGGCGACAATGATACTGGT	ATCATTACGGTCGGCCCATTTG
SE	aalba5_s00025382:3334	CTACCGAATGTTGCCTGTCGAA	ACTGCTGCTTGACCAACTTACA
SE	aalba5_s00394477:4820	CTGGCTGAGAGGGAGTGTTGAT	CTACCACATGCTTGGGTCTGC
SE	aalba5_s00046177:10399	GTGGTTATTTGGACAGAGGGCA	CCCTCTTCTAGTTGATGCACCC
SE	aalba5_s00051756:15312	TCAGTGCCAACATCTTGATGGT	ATTACGCTAACCCTCCTTGCAG
SE	aalba5_s00070515:1763	GCCAACAATCAACAACCCTCCA	GGTCTTCGTTGTTCTTCGGTGA
SE	aalba5_s00075415:18611	ACCATTGCTCTGGGAGATCTGT	AGCCAATAGACACACCGTGATG

## Sheet: Key
Abbreviation	Meaning
ME	SNPs in common between MaS-based approach and ebwt2InDel
MES	SNPs shared by all methods (MaS-, Ebwt-, and Silver-based)
MS	SNPs in common between MaS-based and Silver-based approaches
SE	SNPs in common between Silver-based approach and ebwt2InDel
